# Supplementary material for: Diversification of tobacco phytoene-synthase-encoding genes coordinates carotenoid flux, strigolactone biosynthesis, and cold responses
Source: Front Plant Sci. 2026 Apr 10;17:1750572. doi: 10.3389/fpls.2026.1750572 (PMC13106284; doi:10.3389/fpls.2026.1750572)
Supplement: Supplementary Table 1 — Detailed information on the qRT-PCR primers used in this study. [file DataSheet1.zip]

Archive with 9 entries (8 files):
- Supplementary files/
- Supplementary files/Supplementary Figure S1. Conserved exon-intron structure organizations of NtPSY members.jpg
- Supplementary files/Supplementary Figure S2. qRT-PCR analysis of representative NtPSY genes under cold stress. .jpg
- Supplementary files/Supplementary Figure S3. The expression level of NtPSY1, NtCCD7, NtCCD8 and NtMAX1 genes in wild type and two overexpression lines.jpg
- Supplementary files/Supplementary Table S1. The RNA-seq raw data of NtPSY genes from tested tissues.xlsx
- Supplementary files/Supplementary Table S2. The detailed information of qRT-PCR primers used in this study.xlsx
- Supplementary files/Supplementary Table S3. The detailed information of identified NtPSY members.xlsx
- Supplementary files/Supplementary Table S4. Synteny blocks of NtPSY genes between tobacco and other  plant species.xlsx
- Supplementary files/Supplementary Table S5. The CDS and protein sequences of all NtPSY members.xlsx
