# Supplementary material for: Diversification of tobacco phytoene-synthase-encoding genes coordinates carotenoid flux, strigolactone biosynthesis, and cold responses
Source: Front Plant Sci. 2026 Apr 10;17:1750572. doi: 10.3389/fpls.2026.1750572 (PMC13106284; doi:10.3389/fpls.2026.1750572)
Supplement: Supplementary Table 1 — Detailed information on the qRT-PCR primers used in this study. [file DataSheet1.zip › Supplementary files/Supplementary Table S1. The RNA-seq raw data of NtPSY genes from tested tissues.xlsx]

## Sheet: Sheet1
Supplementary Table S1. The RNA-seq raw data of NtPSY genes from tested tissues.
Gene Name	CK	12h	24h
NtPSY1	15.2481	49.5647	46.7649
NtPSY2	1.14135	1.85596	2.84382
NtPSY3	0	0.050051	0.133873
NtPSY4	37.7307	539.46	38.7323
NtPSY5	0	0	0
