# Supplementary material for: Diversification of tobacco phytoene-synthase-encoding genes coordinates carotenoid flux, strigolactone biosynthesis, and cold responses
Source: Front Plant Sci. 2026 Apr 10;17:1750572. doi: 10.3389/fpls.2026.1750572 (PMC13106284; doi:10.3389/fpls.2026.1750572)
Supplement: Supplementary Table 1 — Detailed information on the qRT-PCR primers used in this study. [file DataSheet1.zip › Supplementary files/Supplementary Table S2. The detailed information of qRT-PCR primers used in this study.xlsx]

## Sheet: Sheet1
Supplementary Table S2. The detailed information of qRT-PCR primers used in this study.
Gene Name	Forward Primer Sequence (5'-3')	Reverse Primer Sequence (5'-3')
NtPSY1	TTGGGCTTGTTGAGTGAAGCAT	TTATGTGTGATGCGTTAGGGCC
NtPSY2	AGGAATGCGTATGGACTTGTGGA	GCCCTAAAGCCAAAGCAGCATTA
NtPSY3	TGGACACGAGGAAAAGCCGATAT	CGAAAACACGTCTTCGGCACATA
NtPSY4	TTCTTCGATGAGGCAGAGGAAGG	GTAGGGGGCACAAGAGATTTTGC
NtPSY5	CGGAGAAGATGCCAGAAGAGGAA	TCGAGTATCTGGCGGTACAACAG
