# Supplementary material for: Diversification of tobacco phytoene-synthase-encoding genes coordinates carotenoid flux, strigolactone biosynthesis, and cold responses
Source: Front Plant Sci. 2026 Apr 10;17:1750572. doi: 10.3389/fpls.2026.1750572 (PMC13106284; doi:10.3389/fpls.2026.1750572)
Supplement: Supplementary Table 1 — Detailed information on the qRT-PCR primers used in this study. [file DataSheet1.zip › Supplementary files/Supplementary Table S3. The detailed information of identified NtPSY members.xlsx]

## Sheet: Sheet1
Supplementary Table S3. The detailed information of identified NtPSY members.
Location	Gene Name	Gene ID	ORF length (bp)	Size (aa)	MW (kDa)	pI	Group
Chr03	NtPSY1	Nta03g30850.1	1323	440	49.56	9.14	E1
Chr04	NtPSY2	Nta04g20080.1	1326	441	49.73	9.4	E1
Chr14	NtPSY3	Nta14g00780.1	1146	381	43.83	8.32	E3
Chr21	NtPSY4	Nta21g03430.1	1233	410	46.54	7.75	E1
Chr22	NtPSY5	Nta22g03300.1	867	288	32.93	7.19	E1
