# Supplementary material for: Diversification of tobacco phytoene-synthase-encoding genes coordinates carotenoid flux, strigolactone biosynthesis, and cold responses
Source: Front Plant Sci. 2026 Apr 10;17:1750572. doi: 10.3389/fpls.2026.1750572 (PMC13106284; doi:10.3389/fpls.2026.1750572)
Supplement: Supplementary Table 1 — Detailed information on the qRT-PCR primers used in this study. [file DataSheet1.zip › Supplementary files/Supplementary Table S4. Synteny blocks of NtPSY genes between tobacco and other plant species.xlsx]

## Sheet: Sheet1
Supplementary Table S4. Synteny blocks of NtPSY genes between tobacco and other plant species.
Tobacco PSY Gene ID	Tomato PSY Gene ID
NtPSY1	SlPSY2
NtPSY2	SlPSY2
NtPSY3	SlPSY3
NtPSY4	SlPSY1
