# Supplementary material for: Diversification of tobacco phytoene-synthase-encoding genes coordinates carotenoid flux, strigolactone biosynthesis, and cold responses
Source: Front Plant Sci. 2026 Apr 10;17:1750572. doi: 10.3389/fpls.2026.1750572 (PMC13106284; doi:10.3389/fpls.2026.1750572)
Supplement: Supplementary Table 1 — Detailed information on the qRT-PCR primers used in this study. [file DataSheet1.zip › Supplementary files/Supplementary Table S5. The CDS and protein sequences of all NtPSY members.xlsx]

## Sheet: Sheet1
Supplementary Table S5. The CDS and protein sequences of all NtPSY members.
Gene ID	CDS sequence	Protein sequence
NtPSY1	ATGAGCATGTCTGTTGCTTTGTTGTGGGTTGTTTCTCCCACTTCCGAGGTCTCGAATGGGACAGGATTGTTGGATTCAGTCCGAGAAGGAAACCGCGTCTTTGTATCATCCAGGTTCCTAGCTCGAGATAGGAATTTGATGTGGAATGGGAGAATCAAGAAAGGTGGGAGACAAAGGTGGAATTTTGGCTCTTTAATTGCTGATCCAAGATATTCATGCTTGGGTGGATCAAGAACTGAAAAGGGAAGCAGTTTCTCTGTACAGTCCAGTTTGGTGGCTAGCCCAGCTGGAGAAATGACAGTGTCATCAGAGAAAAAGGTCTATGATGTGGTATTGAAGCAAGCAGCTTTAGTGAAGAGGCAGCTGAGATCTACCGATGAATTAGAAGTGAAACCTGAT…	MSMSVALLWVVSPTSEVSNGTGLLDSVREGNRVFVSSRFLARDRNLMWNGRIKKGGRQRWNFGSLIADPRYSCLGGSRTEKGSSFSVQSSLVASPAGEMTVSSEKKVYDVVLKQAALVKRQLRSTDELEVKPDIVVPGNLGLLSEAYDRCGEVCAEYAKTFYLGTKLMTPERRRAIWAIYVWCRRTDELVDGPNASHITPQALDRWEARLEDIFSGRPFDMLDAALSDTVSRFPVDIQPFRDMIEGMRMDLWKSRYNNFDELYLYCYYVAGTVGLMSVPVMGIAPESKATTESVYNAALALGLANQLTNILRDVGEDARRGRVYLPQDELAQAGLSDEDIFAGRVTDKWRNFMKKQIQRARKFFDESEKGVTELDSASRWPVLAALLLYRKILDEIEAN…
NtPSY2	ATGAGCATGTCTGTTGCTTTGTTGTGGATTGTTTCTCCCAATTCCGAGGTCTCAAATGGGACAGGATTCTTGGATTCAGTCCGAGATGGAAACCGCGTCTTTGTATCATCCAGGTTCCTAGCTCGAGGTAGGAATTTGATGTGGAATGGGAGAATCAAGAAAGGCGGGAGACGACAAAGGTGGAATTTTGGCTCTTTAATTGCAGATTCAAGATATGCATGCTTGGGAGGATCAAGAACTGAAAATGGAAGCACTTTCTCTGTACAGTCCAGTTTGGTGGCTAGCCCAGCTGGAGAAATGACTGTGTCATCAGAGAAAAAGGTGTATGATGTGGTATTAAAGCAGGCAGCTTTAGTGAAGAGGCAGCTGAGATCTACCGATGATTTAGAAGTGAAGCCG…	MSMSVALLWIVSPNSEVSNGTGFLDSVRDGNRVFVSSRFLARGRNLMWNGRIKKGGRRQRWNFGSLIADSRYACLGGSRTENGSTFSVQSSLVASPAGEMTVSSEKKVYDVVLKQAALVKRQLRSTDDLEVKPDIVVPGNLGLLSEAYDRCGEVCAEYAKTFYLGTKLMTPERRRAIWAIYVWCRRTDELVDGPNASHITPQALDRWETRLEDIFSGRPFDMLDAALSDTVSRFPVDIQPFRDMIEGMRMDLWKSRYKTFDELYLYCYYVAGTVGLMSVPVMGIAPESKATTESVYNAALALGLANQLTNILRDVGEDARRGRVYLPQDELAQAGLSDEDIFAGRVTDKWRNFMKKQIQRARKFFDESEKGVTELDSASRWPVLTALLLYRKILDEIEA…
NtPSY3	ATGTGTCCAACAATACTTCCTTATTCACCCAACTCTTGCCTTAGAGCAGGAAATGGAAGATTTTCATCTGAAAATTGCAGAGGAAAATTACCTATAAGAGCTGAAGTTCTTACAGTTGCACCTAAGAAGAAGGGACAAAGTAAAATCCATGAATTATCAGTACAAGGAATTGCTCACACTCATCAACGTGTTCGCGAAGTTGTTTGGAGGCAAACACATGTTACAAATGATTGTTATAGAAAGCCAAGTTTTGATCCTATGTTTCTTGAAGAAGCTTATGAATTATGCAGGAAAATTTGTGCAGAATATGCTAAAACTTTCTACTTAGGAACTAAACTGATGACTGCAGAGAGACAAAAAGCAATATGGGCTATCTATGTATGGTGCAGAAGAACAGAT…	MCPTILPYSPNSCLRAGNGRFSSENCRGKLPIRAEVLTVAPKKKGQSKIHELSVQGIAHTHQRVREVVWRQTHVTNDCYRKPSFDPMFLEEAYELCRKICAEYAKTFYLGTKLMTAERQKAIWAIYVWCRRTDELVDGPNADYMNNTALDRWEERLEDIFNCRPYDLLDSALTDTISNFPLDIKPFKDMIEGMRMDTRKSRYANFQELYMYCYCVAGTVGLMSVPIMGIAPESPVSAQTVYNSALHLGIGNQLTNILRDVGEDALRGRVYLPQDELAQYGICAEDVFSRKVTDQWREFMKEQIRRAKFYFNLAEEGASHLNKASRWPVWSSLILYRKILDAIEENDYDNLTKRAYVGRAKKLVTLPVSYVKALSLPSLAIQ
NtPSY4	ATGTCTGTTGCCTTGTTATGGGTTGTTTCACCTTGTGAAGTCTCAAATGGGACAGGATTCTTGGATTCAGTCCGGGAGGGAAACCGGGTTTTTGATTCGTCGAGGCATAGGAATTTAGTGTGCAATGAGAGAAACAAGAGAGGTGTGAAACAAAGGTGGAATTTTGGTTCTGTAAGGTCTGCTATGGTGGCTACACCGGCGGGAGAAATGGCGACGATGACATCAGAACAGATGGTTTATGATGTGGTTTTAAAACAAGCAGCTTTAGTGAAGAGGCAGTTGAGATCTGCTGATGATTTAGAAGTGAAGCCGGAGATCCCTCTCCCCGGGAATTTGAGCTTGTTGAGTGAAGCATATGATAGGTGTAGTGAAGTATGTGCAGAGTATGCAAAGACATTT…	MSVALLWVVSPCEVSNGTGFLDSVREGNRVFDSSRHRNLVCNERNKRGVKQRWNFGSVRSAMVATPAGEMATMTSEQMVYDVVLKQAALVKRQLRSADDLEVKPEIPLPGNLSLLSEAYDRCSEVCAEYAKTFYLGTMLMTPERRRAIWAIYVWCRRTDELVDGPNASHITPQALDRWEDRLEDVFSGRPFDMLDAALSDTVSKFPVDIQPFRDMIEGMRMDLRKSRYRNFDELYLYCYYVAGTVGLMSVPIMGIAPDSKATTESVYNAALALGIANQLTNILRDVGEDARRGRVYLPQDELAQAGLFDDDIFAGKVTDKWRSFMKKQIQRARKFFDEAEEGVTQLSSASRWPVWASLLLYRQILDEIEANDYNNFTKRAYVSKPKKLISLPIAYAKSL…
NtPSY5	ATGAATTCAAAAATTGATCTTGTTTTTGTTTGTTATTCAGGAACTATGCTAATGACTCCAGAGAGAAGAAGGGCTATTTGGGCAATATATGTATGGTGCAGGAGAACAGATGAACTTGTTGATGGCCCGAATGCATCACATATTACTCCACAAGCCTTAGATAGGTGGGAAGACCGGCTGGAAGATGTTTTCAGTGGGCGGCCATTTGATATGCTCGATGCTGCTTTGTCCGATACTGTTTCCCAGTTTCCAGTTGATATTCAGCCGTTCAGAGATATGATTGAAGGAATGCGTATGGACTTGAGGAAGTCAAGATACAGAAACTTTGATGAGCTATACCTATATTGTTATTACGTTGCTGGTACGGTTGGGTTGATGAGTGTTCCAATTATGGGTATT…	MNSKIDLVFVCYSGTMLMTPERRRAIWAIYVWCRRTDELVDGPNASHITPQALDRWEDRLEDVFSGRPFDMLDAALSDTVSQFPVDIQPFRDMIEGMRMDLRKSRYRNFDELYLYCYYVAGTVGLMSVPIMGIAPDSKATTESVYNAALALGIANQLTNILRDVGEDARRGRVYLPQDELAQAGLSDNDIFAGKVTDKWRSFMKKQIQRARKFFDEAEEGVTQLSSASRWPVWASLLLYRQILDEIEANDYNNFTRRAYVSKPKKLISLPIAYAKSLVPPTRTLVTSS
